# Supplementary material for: Acridine-Based Chalcone 1C and ABC Transporters
Source: Int J Mol Sci. 2025 Apr 27;26(9):4138. doi: 10.3390/ijms26094138 (PMC12071533; doi:10.3390/ijms26094138)
Supplement: Supplementary file 1 [file ijms-26-04138-s001.zip]

Archive with 1 entries (1 files):
- ijms-3542109-supplementary.pdf
